# Supplementary material for: Adaptive Regulation of mTOR Activity by AMPK, Akt, and ATF6 Pathways in Pi*Z Alpha-1 Antitrypsin Deficient Hepatocytes
Source: Biomolecules. 2026 Mar 27;16(4):506. doi: 10.3390/biom16040506 (PMC13114094; doi:10.3390/biom16040506)
Supplement: Supplementary file 1 [file biomolecules-16-00506-s001.zip]

Archive with 1 entries (1 files):
- biomolecules-4177748-supplementary.pdf
